# Supplementary material for: IQCN disruption causes fertilization failure and male infertility due to manchette assembly defect
Source: EMBO Mol Med. 2022 Nov 2;14(12):e16501. doi: 10.15252/emmm.202216501 (PMC9728048; doi:10.15252/emmm.202216501)
Supplement: Supplementary file 3 — Source Data for Expanded View [file EMMM-14-e16501-s009.zip]

Archive with 7 entries (5 files):
- emmm202216501-sup-0003-SDataEV/
- emmm202216501-sup-0003-SDataEV/EMM-2022-16501-V3-Figure_EV2_Source_Data-sd.pdf.zip
- emmm202216501-sup-0003-SDataEV/__MACOSX/
- emmm202216501-sup-0003-SDataEV/__MACOSX/._EMM-2022-16501-V3-Figure_2_Source_Data-sd.xlsx
- emmm202216501-sup-0003-SDataEV/__MACOSX/._EMM-2022-16501-V3-Figure_3_Source_Data-sd.xlsx
- emmm202216501-sup-0003-SDataEV/__MACOSX/._EMM-2022-16501-V3-Figure_4_Source_Data-sd.xlsx
- emmm202216501-sup-0003-SDataEV/__MACOSX/._EMM-2022-16501-V3-Figure_5_Source_Data-sd.xlsx
