# Supplementary material for: IQCN disruption causes fertilization failure and male infertility due to manchette assembly defect
Source: EMBO Mol Med. 2022 Nov 2;14(12):e16501. doi: 10.15252/emmm.202216501 (PMC9728048; doi:10.15252/emmm.202216501)
Supplement: Supplementary file 4 — Source Data for Figure 2 [file EMMM-14-e16501-s007.xlsx]

## Sheet: Sheet1
Range of acrosome in sperm head
Normal	II-2 in Family 1
0.608108	0.83908
0.575385	0.766265
0.585106	0.874286
0.52568	0.721649
0.515909	0.833333
0.576324	0.723514
0.533333	0.806452
