# Supplementary material for: IQCN disruption causes fertilization failure and male infertility due to manchette assembly defect
Source: EMBO Mol Med. 2022 Nov 2;14(12):e16501. doi: 10.15252/emmm.202216501 (PMC9728048; doi:10.15252/emmm.202216501)
Supplement: Supplementary file 5 — Source Data for Figure 3 [file EMMM-14-e16501-s004.xlsx]

## Sheet: 3A
Number of pups per litter
Iqcn+/+	Iqcn-/-
7	0
9	0
8	0
10	0
9	0
6	0
6	0
9	0
8	0
10	0
11	0
9	0
8	0
10	0
5	0
7	0
5	0
7	0

## Sheet: 3C
Testis weight/body weight
Iqcn+/+	Iqcn-/-
0.007699	0.006277
0.007208	0.007373
0.008952	0.006834

## Sheet: 3D
Total Sperm
Iqcn+/+	Iqcn-/-
16.07	13.51
18.62	14.27
15.02	14.74

## Sheet: 3F
Proportion of no sickle shape head (%)
Iqcn+/+	Iqcn-/-
4.97512	14.2857
3	16
6	15

## Sheet: 3I
Proportion of abnormal acrosome (%)
Iqcn+/+	Iqcn-/-
9	52
7	55
8	54

## Sheet: 3J
Acrosome reaction (%)
Spontaneous AR		Induced AR
Iqcn+/+	Iqcn-/-	Iqcn+/+	Iqcn-/-
43.5	49	70.85	64
40	42.1	64.8	61.61
46.5	40	66.9	63.2
