# Supplementary material for: IQCN disruption causes fertilization failure and male infertility due to manchette assembly defect
Source: EMBO Mol Med. 2022 Nov 2;14(12):e16501. doi: 10.15252/emmm.202216501 (PMC9728048; doi:10.15252/emmm.202216501)
Supplement: Supplementary file 6 — Source Data for Figure 4 [file EMMM-14-e16501-s002.xlsx]

## Sheet: 4B
ICSI
	Iqcn+/+			Iqcn-/-
2PN	94.7	83.3		0	0	0
2-cell	94.7	58.3		0	0	0
Blastocyst	50	42.9		0	0	0
