# Supplementary material for: IQCN disruption causes fertilization failure and male infertility due to manchette assembly defect
Source: EMBO Mol Med. 2022 Nov 2;14(12):e16501. doi: 10.15252/emmm.202216501 (PMC9728048; doi:10.15252/emmm.202216501)
Supplement: Supplementary file 7 — Source Data for Figure 5 [file EMMM-14-e16501-s008.xlsx]

## Sheet: Sheet1
Lenght of manchette (μm)
Iqcn+/+	Iqcn-/-
4.473	7.058
4.708	9.01
4.568	7.475
6.178	7.965
4.801	8.352
4.933	9.598
5.06	10.037
4.355	7.772
3.688	9.433
4.265	9.136
