# Supplementary material for: IQCN disruption causes fertilization failure and male infertility due to manchette assembly defect
Source: EMBO Mol Med. 2022 Nov 2;14(12):e16501. doi: 10.15252/emmm.202216501 (PMC9728048; doi:10.15252/emmm.202216501)
Supplement: Supplementary file 8 — Source Data for Figure 6 [file EMMM-14-e16501-s006.zip]

Archive with 5 entries (4 files):
- EMM-2022-16501-V3-Figure_6_Source_Data-sd.pdf
- __MACOSX/
- __MACOSX/._EMM-2022-16501-V3-Figure_6_Source_Data-sd.pdf
- EMM-2022-16501-V3-Figure_6_Source_Data-sd.xlsx
- __MACOSX/._EMM-2022-16501-V3-Figure_6_Source_Data-sd.xlsx
