# Supplementary material for: IQCN disruption causes fertilization failure and male infertility due to manchette assembly defect
Source: EMBO Mol Med. 2022 Nov 2;14(12):e16501. doi: 10.15252/emmm.202216501 (PMC9728048; doi:10.15252/emmm.202216501)
Supplement: Supplementary file 8 — Source Data for Figure 6 [file EMMM-14-e16501-s006.zip › EMM-2022-16501-V3-Figure_6_Source_Data-sd.xlsx]

## Sheet: Sheet1
Percentage of multipolar spindles (%)
NC	WT	c.910C>T	c.2453_2454del	WT+CaM antagonist
9	10	24	30	40
7	9	25	29	39
8	8	27	25	35
